# Supplementary material for: Complex origins of chloroplast membranes with photosynthetic machineries: multiple transfers of genes from divergent organisms at different times or a single endosymbiotic event?
Source: J Plant Res. 2019 Dec 6;133(1):15–33. doi: 10.1007/s10265-019-01157-z (PMC6946739; doi:10.1007/s10265-019-01157-z)
Supplement: Supplementary file 1 — Supplementary material 1 (XLSX 26 kb) [file 10265_2019_1157_MOESM1_ESM.xlsx]

## Sheet: Sheet1
Journal of Plant Research Online Resources Complex origins of chloroplast membranes with photosynthetic machineries: Multiple transfers of genes from divergent organisms at different times or a single endosymbiotic event? Naoki Sato University of Tokyo naokisat@bio.c.u-tokyo.ac.jp
Online Resource 1 Supplementary Table 1 List of enzymes referred to in the present study
Name	Encoded genome	Explanation	Pathway	Phylogenetic tree type	Most related group of chloroplast proteins	Reference	ESM #
MGD1	Nucleus	monogalactosyl diacylglycerol synthase	Membrane lipid biosynthesis	3	Green bacteria	This study	ESM_2
DGD1	Nucleus	digalactosyl diacylglycerol synthase in plants/algae	Membrane lipid biosynthesis	3	Some gamma proteobacteria	This study	ESM_2
MgdA	(Cyanobacteria)	monoglucosyl diacylglycerol synthase	Membrane lipid biosynthesis	5	N/A	This study	ESM_2
MgdE	(Cyanobacteria)	monoglucosyl diacylglycerol epimerase	Membrane lipid biosynthesis	5	N/A	This study	ESM_2
PGPS	Nucleus	phosphatidylglycerol phosphate synthase	Membrane lipid biosynthesis	3	Proteobacteria	This study	ESM_2
PGPP1	Nucleus	phosphatidylglycerol phosphate phosphatase	Membrane lipid biosynthesis	4	N/A	This study	ESM_2
DgdA	Chloroplast	digalactosyl diacylglycerol synthase in cyanobacteria/red algae	Membrane lipid biosynthesis	1	Cyanobacteria	This study	ESM_2
CDS4/5	Nucleus	CDP-DAG synthesis (chloroplast localized)	Membrane lipid biosynthesis	1	Cyanobacteria	This study	ESM_2
SQD1 (green)	Nucleus	UDPsulfoquinovose synthesis	Membrane lipid biosynthesis	2	Cyanobacteria	This study	ESM_2
SQD1 (red)	Nucleus	UDPsulfoquinovose synthesis	Membrane lipid biosynthesis	1	Cyanobacteria	This study	ESM_2
SQD2	Nucleus	sulfoquinovosyl diacylglycerol synthesis	Membrane lipid biosynthesis	2	Cyanobacteria	This study	ESM_2
ATS1	Nucleus	glycerol 3-phosphate acyltransferase	Membrane lipid biosynthesis	3	Chlamydia	Sato and Awai 2017
ATS2	Nucleus	1-acyl glycerol 3-phosphate acyltransferase	Membrane lipid biosynthesis	3	Green bacteria	Sato and Awai 2017
LPP	Nucleus	lipid phosphate phosphatase	Membrane lipid biosynthesis	4	Eukaryotic proteins	Sato and Awai 2017
PlsX	(Bacteria)	acylACP phosphate acyltransferase	Membrane lipid biosynthesis	only bacteria	N/A	Sato and Awai 2017
PlsY	(Bacteria)	acylphosphate glycerol 3-phosphate acyltransferase	Membrane lipid biosynthesis	only bacteria	N/A	Sato and Awai 2017
AccA (green)	Nucleus	acetyl CoA carboxylase subunit A	Fatty acid synthesis	1	Cyanobacteria	This study	ESM_3
AccA (red)	Chloroplast	acetyl CoA carboxylase subunit A	Fatty acid synthesis	1	Cyanobacteria	This study	ESM_3
AccB (green+red)	Nucleus	acetyl CoA carboxylase subunit B	Fatty acid synthesis	1 or 3	Cyanobacteria/Green bacteria	This study	ESM_3
AccB (red)	Chloroplast	acetyl CoA carboxylase subunit B	Fatty acid synthesis	1	Cyanobacteria	This study	ESM_3
AccC	Nucleus	acetyl CoA carboxylase subunit C	Fatty acid synthesis	2	Cyanobacteria	This study	ESM_3
AccD	Chloroplast	acetyl CoA carboxylase subunit D	Fatty acid synthesis	1	Cyanobacteria	This study	ESM_3
ACP (green)	Nucleus	acyl carrier protein	Fatty acid synthesis	1	Cyanobacteria	This study	ESM_3
ACP (red)	Chloroplast	acyl carrier protein	Fatty acid synthesis	1	Cyanobacteria	This study	ESM_3
FabF	Nucleus	3-otoacyl ACP synthase (condensing enzyme) KAS I/II	Fatty acid synthesis	3	Green bacteria/Chlamidiae	This study	ESM_3
FabD	Nucleus	malonylCoA ACP acyltransferase	Fatty acid synthesis	3	Green bacteria	This study	ESM_3
FabG	Nucleus	3-oxoacylACP reductase	Fatty acid synthesis	1	Cyanobacteria	This study	ESM_3
FabI (green)	Nucleus	enoylACP reductase	Fatty acid synthesis	2	Cyanobacteria	This study	ESM_3
FabI (red)	Nucleus	enoylACP reductase	Fatty acid synthesis	1	Cyanobacteria	This study	ESM_3
FabZ	Nucleus	3-hydroxyacylACP dehydratase	Fatty acid synthesis	2	Cyanobacteria	This study	ESM_3
FabH (green)	Nucleus	3-otoacyl ACP synthase (condensing enzyme) KAS III	Fatty acid synthesis	2	Cyanobacteria	This study	ESM_3
FabH (red)	Chloroplast	3-otoacyl ACP synthase (condensing enzyme) KAS III	Fatty acid synthesis	1	Cyanobacteria	This study	ESM_3
FAD4 (FADA)	Nucleus	palmitoyl 3-trans desaturase in phosphatidylglycerol	Fatty acid synthesis	4	N/A	This study	ESM_3
SAD	Nucleus	stearoyl ACP desaturase	Fatty acid synthesis	3	Bacteroidetes	This study	ESM_3
FAD6	Nucleus	delta 12 desaturase	Fatty acid synthesis	1	Cyanobacteria	Recalculated from Sato and Moriyama 2007	ESM_3
FAD7	Nucleus	delta 15 desaturase	Fatty acid synthesis	1	Cyanobacteria	Recalculated from Sato and Moriyama 2007	ESM_3
MurA	Nucleus	UDP-N-acetylglucosamine 1-carboxyvinyltransferase	Peptidoglycan synthesis	1	Cyanobacteria	Sato and Takano 2017
MurB	Nucleus	UDP-N-acetylenolpyruvoylglucosamine reductase	Peptidoglycan synthesis	3	Green bacteria/Chlamidiae	Sato and Takano 2017
MurC	Nucleus	UDP-N-acetylmuramate--L-alanine ligase	Peptidoglycan synthesis	3	Actinobacteria/Green bacteria	Sato and Takano 2017
MurD	Nucleus	UDP-N-acetylmuramoyl-L-alanyl-D-glutamate synthetase	Peptidoglycan synthesis	3	Chlamydiae	Sato and Takano 2017
MurE	Nucleus	UDP-N-acetylmuramoylalanyl-D-glutamate--2,6-diamino pimelate ligase	Peptidoglycan synthesis	3	Firmicutes	Sato and Takano 2017
MurF	Nucleus	UDP-N-acetylmuramoylalanyl-D-glutamyl-2, 6-diaminopimelate--D-alanyl-D-alanyl ligase	Peptidoglycan synthesis	3	Alpha proteobacteria/Chlamidiae	Sato and Takano 2017
MurG	Nucleus	N-acetylglucosaminyl transferase	Peptidoglycan synthesis	3	Green bacteria	Sato and Takano 2017
MraY	Nucleus	phospho-N-acetylmuramoyl-pentapeptide transferase	Peptidoglycan synthesis	2	Cyanobacteria	Sato and Takano 2017
Ddl	Nucleus	D-alanylalanine synthetase	Peptidoglycan synthesis	3	Alpha proteobacteria	Sato and Takano 2017
PBP (Class A)	Nucleus	penicillin binding protein	Peptidoglycan synthesis	3	Gamma proteobacteria	Sato and Takano 2017
PBP (green)	Chloroplast	penicillin binding protein	Peptidoglycan synthesis	1	Cyanobacteria	This study	ESM_4
RpoA	Chloroplast	prokaryotic RNA polymerase subunit alpha	Gene expression/House-keeping	1	Cyanobacteria (beta)	This study	ESM_4
RpoB	Chloroplast	prokaryotic RNA polymerase subunit beta	Gene expression/House-keeping	2?	Cyanobacteria	This study	ESM_4
RpoC	Chloroplast	prokaryotic RNA polymerase subunit beta prime	Gene expression/House-keeping	2?	Cyanobacteria	This study	ESM_4
NdhA	Chloroplast	chloroplast NADH dehydrogenase subunit 1	Photosynthesis	1	Cyanobacteria	This study	ESM_5
NdhB	Chloroplast	chloroplast NADH dehydrogenase subunit 2	Photosynthesis	1	Cyanobacteria	This study	ESM_5
NdhC	Chloroplast	chloroplast NADH dehydrogenase subunit 3	Photosynthesis	2	Cyanobacteria	This study	ESM_5
NdhE	Chloroplast	chloroplast NADH dehydrogenase subunit 4L	Photosynthesis	2	Cyanobacteria	This study	ESM_5
NdhF	Chloroplast	chloroplast NADH dehydrogenase subunit 5	Photosynthesis	1	Cyanobacteria	This study	ESM_5
NdhG	Chloroplast	chloroplast NADH dehydrogenase subunit 6	Photosynthesis	1?	Cyanobacteria	This study	ESM_5
NdhH	Chloroplast	chloroplast NADH dehydrogenase subunit 7	Photosynthesis	1	Cyanobacteria	This study	ESM_5
NdhI	Chloroplast	chloroplast NADH dehydrogenase subunit I	Photosynthesis	1?	Cyanobacteria	This study	ESM_5
NdhK	Chloroplast	chloroplast NADH dehydrogenase subunit K	Photosynthesis	1	Cyanobacteria	This study	ESM_5
HemY	Nucleus	protoporphyrinogen IX oxidase	Photosynthesis	1	Cyanobacteria	Kobayashi et al. 2014
PsaA	Chloroplast	subunit of the reaction center protein of Photosystem I	Photosynthesis	1c	Cyanobacteria (alpha)	This study	ESM_6
PsaB	Chloroplast	subunit of the reaction center protein of Photosystem I	Photosynthesis	1c	Cyanobacteria (alpha)	This study	ESM_6
RbcL	Chloroplast	Ribulose 1,5-bisphosphate carboxylase/oxygenase, large subunit	Carbon fixation	1	Cyanobacteria (beta)	This study	ESM_6
TKL	Nucleus	transketolase	Carbon fixation	1	Cyanobacteria	This study	ESM_6
GAPDH	Nucleus	glyceraldehyde 3-phosphate dehydrogenase	Carbon fixation	1	Cyanobacteria	This study	ESM_6
PRK	Nucleus	phosphoribulokinase	Carbon fixation	1	Cyanobacteria (beta)	This study	ESM_6
PGK	Nucleus	phosphoglycerate kinase	Carbon fixation	2	Cyanobacteria	This study	ESM_6
RPE	Nucleus	ribulose 5-phosphate epimerase	Carbon fixation	2	Cyanobacteria	This study	ESM_6
TPI	Nucleus	triose phosphate isomerase	Carbon fixation	4	N/A	Matsuzaki et al. 2004
FBA	Nucleus	fructose 1,6-bisphosphate aldolase	Carbon fixation	4	N/A	Matsuzaki et al. 2004
FBP	Nucleus	fructose bisphosphatase	Carbon fixation	4	N/A	Matsuzaki et al. 2004
SBP	Nucleus	sedoheptulose bisphosphatase	Carbon fixation	4	N/A	Matsuzaki et al. 2004
RPI	Nucleus	ribulose 5-phosphate isomerase	Carbon fixation	4	N/A	Matsuzaki et al. 2004
MinD	Nucleus	bacterial cell division protein	Division	1	Cyanobacteria (alpha)	This study	ESM_7
MinE	Nucleus	bacterial cell division protein	Division	3	Proteobacteria	This study	ESM_7
FtsZ	Nucleus	bacterial homolog of tubulin	Division	2	Cyanobacteria	This study	ESM_7
Tic20	Nucleus	translocon protien in inner chloroplast envelope membrane	Gene expression/House-keeping	1	Cyanobacteria (alpha)	This study	ESM_7
ChlBLN (set E48)	Chloroplast	chlorophyllide reductase (three subunits)	Photosynthesis	1	Cyanobacteria (beta)	This study	ESM_5
