# Supplementary material for: Complex origins of chloroplast membranes with photosynthetic machineries: multiple transfers of genes from divergent organisms at different times or a single endosymbiotic event?
Source: J Plant Res. 2019 Dec 6;133(1):15–33. doi: 10.1007/s10265-019-01157-z (PMC6946739; doi:10.1007/s10265-019-01157-z)
Supplement: Supplementary file 8 — Supplementary material 8 (XLSX 19 kb) [file 10265_2019_1157_MOESM8_ESM.xlsx]

## Sheet: SupTable2
Journal of Plant Research Online Resources Complex origins of chloroplast membranes with photosynthetic machineries: Multiple transfers of genes from divergent organisms at different times or a single endosymbiotic event? Naoki Sato University of Tokyo naokisat@bio.c.u-tokyo.ac.jp
Online Resource 8 (Supplementary Table 2). Summary of phylogenetic distances (Excel file). This table lists VS/VL, RS/RL, and CL/VL values of all analyzed phylogenetic trees.
Protein or RNA	Tree topology (G/R)	Green stem (VS/VL)	Red stem (RS/RL)	Cyano branch (CL/VL)	Cyanophora Homolog pattern	Reference
rRNA (tentative marker of primary endosymbiosis)	1	0.489	0.658	0.77	1	a
MurA	1	0.267	--	0.806	1 *	b
MraY	2	0.186	--	0.671	--	b
MurB	3	0.231	--	--	3 *	b
MurC	3	0.248	--	--	--	b
MurD	3	1.002	--	--	3	b
MurE	3	0.403	--	--	1,3	b
MurF	3	0.561	--	--	1	b
MurG	3	0.656	--	--	3 *	b
Ddl (C- and N-term domains)	3	1.288	--	--	--	b
PBP (cp-code in green algae)	1	0.553	--	1.108	--	b
PBP	3	0.54	--	--	--	b
ATS1 (branch point undetermined)	3	0.572	0.876	--	3	a,c
ATS2	3	1.34	0.425	--	3	c
MGD1	3	1.038	1.073	--	3	a
DGD1 (branch point undetermined)	3	--	**	--	3	a
DgdA	1	--	0.557	0.290	1	a
SQD2 (SqdX)	2	0.88	1.34	0.76	1	a
SQD1 (SqdB)	2/3	0.622	0.926	0.698	2 withG	a
CDS	1	0.773	0.757	0.615	2	a
PGPS	3	0.619	0.296	--	3 *	a
PGPP1	4	0.468		--	3 *	a
LPP epsilon	4	0.338	**	--		c
KAS I	3	1.609	0.535	--	3 *	a
KAS II	3	1.008	--	--		a
KAS III	2/1	0.263	0.354	0.756	--	a
FabD	3/3	0.873	1.184	--	3 *	a
FabG	1	0.705	0.391	1.07	1 *	a
FabZ	2	1.368	0.581	1.79	[ 1 ]	a
ACP	1/1	0.387	0.235	0.321	3	a
AccA	1/1	0.469	0.438	0.5	--	a
AccB	1/1	0.205	1.667	0.701	--	a
AccC	2/2	0.574	0.506	1.156	--	a
AccD	1	0.551	0.308	0.559	--	a
SAD	3	0.31	--	--	--	a
FAD4	4	1.603	0.645	--	4	a
FtsZ1/3 (green) or FtsZ (red algae)	2	0.353	0.308	--	--	a
HemY	1	0.923	--	1.008	--	d
Tic20	1	0.462	0.789	--	--	a
PsaA	1c	0.753	0.607	--	1	a
PsaB	1c	0.717	0.724	--	1	a
23 proteins of photosynthesis (set A48)	1c	0.846	1.006	1.002	not analyzed	a
ChlBNL (set E48)	1 +	0.659	--	0.936	--	a
23 ribosomal proteins + ATP synthase (set A53)	1	0.357	0.496	0.304	not analyzed	a
9 ribosomal proteins within set A53 (set A53-2)	1	0.488	0.643	0.499	1	a
25 proteins (Shih et al.2013)	1	0.488	0.697	0.445	1	f
33 conserved proteins (incl. bacteria)	1	0.535	0.646	0.43	1	e
PsaD	1	1.269	0.837	1.237	1	a
RpoA	1	0.319	0.521	0.17	1	a
RpoB	1	0.223	0.366	0.123	1	a
RpoC	1	0.201	0.318	0.181	1	a
23 proteins conserved in red algae (set B37)	1	--	0.601	0.674	--	a
53 proteins conserved in red algae and bacteria (set B42)	1	--	0.334	0.48	--	a
20 proteins converved in Rhodophytina (set F35)	1	--	1.185	0.67	--	a
Ndh proteins (excl. D and J)	1	0.416	--	0.736	--	a
RbcL	1 +	1.035	0.755	0.933	1 withG	a
TKL	1	0.379	0.376	0.901	1	a
GAP	1	0.853	0.933	1.211	1	a
PRK	1	1.185	0.25	1.197	1	a
PGK (green algae)	2	0.28	--	1.08	--	a
PGK (land plants)	2	0.416	0.567	1.08	1	a
RPE	2	1.237	0.609	0.991	1	a
* in column F indicates that Cyanophora homolog is separated from the green and/or red lineages.
"1 withG" in column F indicates that Cyanophora homolog associates with the green lineage, which is separated from the red lineage.
"--", no homolog present; **, complex phylogenetic tree.
”1 +” indicates that cyanobacteria are polyphyletic.
References: a, this study; b, Sato and Takano(2017; c, Sato and Awai 2017; d, Kobayashi et al. 2014; e, Tajima et al. 2016; f, Shih et al. 2013.
